# Supplementary material for: Human Papillomavirus and Survival of Sinonasal Squamous Cell Carcinoma Patients: A Systematic Review and Meta-Analysis
Source: Cancers (Basel). 2021 Jul 22;13(15):3677. doi: 10.3390/cancers13153677 (PMC8345036; doi:10.3390/cancers13153677)
Supplement: Supplementary file 1 [file cancers-13-03677-s001.zip]

Archive with 1 entries (1 files):
- cancers-1262616-supplementary.pdf
